# Supplementary material for: Metabolic dynamics restricted by conserved carriers: Jamming and feedback
Source: PLoS Comput Biol. 2017 Nov 7;13(11):e1005847. doi: 10.1371/journal.pcbi.1005847 (PMC5693451; doi:10.1371/journal.pcbi.1005847)
Supplement: S1 Code — (C) [file pcbi.1005847.s010.c]

#include <stdio.h>
#include <math.h>
#include <stdlib.h>

#define N 1

double TMAX = 100000000.0;

double calc_enzyme_1(const double y[], const double ke[], double e_t){
    double ans;
    ans = (e_t -y[0] -ke[0] + sqrt(y[0]*y[0] +e_t*e_t +ke[0]*ke[0] +2.0*y[0]*ke[0] -2.0*y[0]*e_t +2.0*ke[0]*e_t)) / 2.0;
    return ans;
}

void irreversible_elim(const double x[], double kx[], const double input[], const double dis_0[], const double dis_1[], const double k_cons[], const double k_prod[], const double k_leak[])
{
    int i;
    
    double k_out[N];
    
    for (i=0; i<N; i++) {
        k_out[i] = 1.0;
    }
    
    kx[2] = 0.0;
    kx[3] = 0.0;
    
    for (i=0; i<N; i++) {
        kx[2] += -k_cons[i] *x[4+3*i] *x[0] / (x[0] + dis_0[i]) + k_prod[i] *x[5+3*i] *x[1] / (x[1] + dis_1[i]);
        kx[3] += k_cons[i] *x[4+3*i] *x[0] / (x[0] + dis_0[i]) - k_prod[i] *x[5+3*i] *x[1] / (x[1] + dis_1[i]);
        kx[4+3*i] = input[i] - k_leak[i] *x[4+3*i] -k_cons[i] *x[4+3*i] *x[0] / (x[0] + dis_0[i]);
        kx[5+3*i] = k_cons[i] *x[4+3*i] *x[0] / (x[0] + dis_0[i]) - k_prod[i] *x[5+3*i] *x[1] / (x[1] + dis_1[i]);
        kx[6+3*i] = k_prod[i] *x[5+3*i] *x[1] / (x[1] + dis_1[i]) - k_out[i] *x[6+3*i];
    }
    
}

void print_data(FILE *fp, int data_num, const double data[])
{
    int i;
    
    for (i=0; i<data_num; i++) {
        fprintf(fp, " %f", data[i]);
    }
    fprintf(fp, "\n");
    return;
}

int main(int argc, char *argv[])
{
    int i;
    
    double input[N];
    double x[4+3*N], x_new[4+3*N];
    double k1_x[4+3*N], k2_x[4+3*N], k3_x[4+3*N], k4_x[4+3*N], x_temp[4+3*N];
    double cal_ina[N], cal_act[N];
    double dis_0[N];
    double dis_1[N];
    double log10_dis_0[N];
    double log10_dis_1[N];
    double k_cons[N];
    double k_prod[N];
    double k_leak[N];
    double time;
    double c_pool = 2.0;
    double dt = 0.1;
    int count, print_count, stimulus_count;
    double atp_total, adp_total;
    double diff;
    int input_count=0;
    int end_flag;
    
    print_count = 1;
    
    if(argc > 1) c_pool = atof(argv[1]);
    else c_pool = 2.0;
    
    FILE *fp;
    char filepath[512];
    sprintf(filepath, "plateau_%.4d.data", (int)(1000.0*c_pool));
    fp = fopen(filepath, "w");
    if(fp == NULL){
        fprintf(stderr, "File open error\n");
        exit(1);
    }
    
    log10_dis_0[0] = -3.0;
    log10_dis_1[0] = -3.0;
    
    for(i=0; i<N; i++){
        dis_0[i] = pow(10.0, log10_dis_0[i]);
        dis_1[i] = pow(10.0, log10_dis_1[i]);
    }
    
    k_cons[0] = 1.0;
    k_prod[0] = 1.0;
    
    k_leak[0] = 0.0;
    
    //start_initialize
    
    input_count = 0;
    while(input_count <= 9843){
        
        input[0] = 0.9843 - input_count * 0.0001;
        diff = 0;
        time = 0;
        x[2] = c_pool * 1.0;
        x[3] = c_pool * 0.0;
        x[0] = x[2];
        x[1] = x[3];
        for(i=4; i<4+3*N; i++) x[i] = 0.0;
        x[4] = 100.0;
        
        count = 0;
        stimulus_count = 0;
        end_flag = 1;
        
        for (i=0; i<N; i++) {
            cal_act[i] = x[4+3*i];
            cal_ina[i] = x[5+3*i];
        }
        
        x[0] = calc_enzyme_1(cal_act, dis_0, x[2]);
        x[1] = calc_enzyme_1(cal_ina, dis_1, x[3]);
        
        for (time = time + dt; time <= TMAX; time+=dt) {
            
            count++;
            
            // 4th Runge-Kutta
            
            irreversible_elim(x, k1_x, input, dis_0, dis_1, k_cons, k_prod, k_leak);
            
            for (i=2; i<4+3*N; i++) x_temp[i] = x[i] + dt * k1_x[i] / 2.0;
            for (i=0; i<N; i++) {
                cal_act[i] = x_temp[4+3*i];
                cal_ina[i] = x_temp[5+3*i];
            }
            x_temp[0] = calc_enzyme_1(cal_act, dis_0, x_temp[2]);
            x_temp[1] = calc_enzyme_1(cal_ina, dis_1, x_temp[3]);
            irreversible_elim(x_temp, k2_x, input, dis_0, dis_1, k_cons, k_prod, k_leak);
            
            for (i=2; i<4+3*N; i++) x_temp[i] = x[i] + dt * k2_x[i] / 2.0;
            for (i=0; i<N; i++) {
                cal_act[i] = x_temp[4+3*i];
                cal_ina[i] = x_temp[5+3*i];
            }
            x_temp[0] = calc_enzyme_1(cal_act, dis_0, x_temp[2]);
            x_temp[1] = calc_enzyme_1(cal_ina, dis_1, x_temp[3]);
            irreversible_elim(x_temp, k3_x, input, dis_0, dis_1, k_cons, k_prod, k_leak);
            
            for (i=2; i<4+3*N; i++) x_temp[i] = x[i] + dt * k3_x[i];
            for (i=0; i<N; i++) {
                cal_act[i] = x_temp[4+3*i];
                cal_ina[i] = x_temp[5+3*i];
            }
            x_temp[0] = calc_enzyme_1(cal_act, dis_0, x_temp[2]);
            x_temp[1] = calc_enzyme_1(cal_ina, dis_1, x_temp[3]);
            irreversible_elim(x_temp, k4_x, input, dis_0, dis_1, k_cons, k_prod, k_leak);
            
            for (i=2; i<4+3*N; i++) x_new[i] = x[i] + dt * (k1_x[i] + 2.0*k2_x[i] + 2.0*k3_x[i] +k4_x[i]) / 6.0;
            for (i=0; i<N; i++) {
                cal_act[i] = x_new[4+3*i];
                cal_ina[i] = x_new[5+3*i];
            }
            x_new[0] = calc_enzyme_1(cal_act, dis_0, x_new[2]);
            x_new[1] = calc_enzyme_1(cal_ina, dis_1, x_new[3]);
            
            if(time > 0+dt){
                diff = 0;
                for(i=2; i<4+3*N; i++) diff += fabs(x_new[i] - x[i]);
                if(diff < 1.0e-8){
                    fprintf(fp, "%f %f", input[0], time);
                    fprintf(fp, " %f %f %f", c_pool, x[2]+x[5], x[3]-x[5]);
                    for(i=0; i<4+3*N; i++) fprintf(fp, " %f", x[i]);
                    fprintf(fp, "\n");
                    end_flag = 0;
                    break;
                }
            }
            
            for(i=0; i<4+3*N; i++) x[i] = x_new[i];
        }
        if(input_count < 20) input_count++;
        else if(input_count < 200) input_count = input_count + 10;
        else if(input_count < 2000) input_count = input_count + 100;
        else if(input_count < 20000) input_count = input_count + 1000;
        
        if(end_flag == 1) break;
    }
    
    fclose(fp);
    
    return 0;
}
